# Supplementary material for: Development of a Hydrologic and Water Allocation Model to Assess Water Availability in the Sabor River Basin (Portugal)
Source: Int J Environ Res Public Health. 2019 Jul 8;16(13):2419. doi: 10.3390/ijerph16132419 (PMC6651462; doi:10.3390/ijerph16132419)
Supplement: Supplementary file 1 [file ijerph-16-02419-s001.zip]

Archive with 1 entries (1 files):
- ijerph-507689-supplementary.xlsx
