# Supplementary material for: Development of a Hydrologic and Water Allocation Model to Assess Water Availability in the Sabor River Basin (Portugal)
Source: Int J Environ Res Public Health. 2019 Jul 8;16(13):2419. doi: 10.3390/ijerph16132419 (PMC6651462; doi:10.3390/ijerph16132419)
Supplement: Supplementary file 1 [file ijerph-16-02419-s001.zip › ijerph-507689-supplementary.xlsx]

## Sheet: worksheets 1
Land use and Land cover of COS 2007	Percentage of irrigable area	Percentage of crop
Agriculture with natural vegetation and semi-naturals areas	0.25	50% maize 50% potato
Temporary irrigated land	1	50% maize 50% potato
Temporary irrigated land associated with olive groves	1	50% maize 50% potato
Temporary irrigated land associated with orchards	1	50% maize 50% potato
Olive groves	1	100% olives groves
Olive groves with orchards	1	100% olives groves
Olive groves with vineyard	1	100% olives groves
Other orchards	1	100% fruit trees
Other orchards with vineyard	1	100% fruit trees
Permanent pastures	1	100% forages
Almond orchards	1	100% fruit trees
Almond orchards with olive groves	1	100% fruit trees
Chestnut orchards	1	100% fruit trees
Chestnut orchards with olive groves	1	100% fruit trees
Chestnut orchards with vineyard	1	100% fruit trees
Citrus orchards	1	100% fruit trees
Fresh fruit orchards	1	100% fruit trees
Fresh fruit orchards with vineyard	1	100% fruit trees
Agroforestry systems of other species with temporary irrigated land	1	50% maize 50% potato
Agroforestry systems of other mixtures with temporary irrigated land	1	50% maize 50% potato
Agroforestry systems of other oaks with temporary irrigated land	1	50% maize 50% potato
Agroforestry systems of cork oak with holm oak and temporary irrigated land	1	50% maize 50% potato
Agroforestry cork oak systems with temporary irrigated land	1	50% maize 50% potato
Complex cultivation patterns	0.75	100% vegetables and legumes
Vineyards	1	100% vineyards
Vineyards with olive groves	1	100% vineyards
Vineyards with orchards	1	100% vineyards

## Sheet: worksheets 2
	Irrigated area (km2)
Sub Basin	Maize	Potato	Vineyards	Olives groves	Fruit trees	Forages	Horticulture
1	2.03481	1.80872	0.0462971	0.064174	1.60274	0	0.908125
2	1.79877	1.59891	0.0222791	0.0608595	5.70447	0	1.39997
3	2.32096	2.06308	0.0262531	0.151602	2.19532	0.0026192	1.10515
4	0.0689674	0.0613044	0.000982338	0.0135965	0.0221831	0	0.0665485
5	0.476153	0.423247	0.0269609	0.0926016	0.866173	0	0.168632
6	2.17852	1.93646	0.025676	0.105883	7.93977	0.00170714	1.87861
7	1.25083	1.11185	0.064157	0.343927	7.74866	0.00145909	0.374067
8	0.967009	0.859563	0.0926206	0.624411	5.29512	0.00588305	0.51177
9	2.52023	2.2402	0.129726	0.0910504	3.2487	0.0275663	0.89799
10	0.473262	0.420677	0.0689496	0.0409583	0.288163	0	0.272579
11	0.717081	0.637405	0.119093	0.90704	3.84393	0.00139751	1.05122
12	0	0	0	0.00867685	0	0	0
13	0.122777	0.109135	0.0212545	0.1314	0.366188	0	0.00679755
14	0.194591	0.17297	0.0725851	0.0347426	0.329287	0	0.220866
15	0.848847	0.754531	0.119941	1.69318	0.473841	0	0.595725
16	0	0	0	0.0728427	0	0	0.108678
17	0.0492856	0.0438094	0.0117424	0.144698	0.0231825	0	0.00361155
18	0.333479	0.296426	0.0764799	0.0850612	0.116266	0	0.0046407
19	0.45325	0.402889	0.0503451	0.100628	0.0726081	0	0.0450948
20	2.59769	2.30906	0.136144	1.22507	9.90314	0.00410385	1.08261
21	0.0023377	0.00207796	0	0.142042	0	0	0
22	0.734785	0.653142	0.0227756	0.360132	0.412548	0	0.096951
23	2.3988	2.13227	0.17958	2.59573	11.4826	0.0448155	1.46035
24	0.206831	0.18385	0.0177186	0.762146	1.19454	0	0.058735
25	0.378888	0.336789	0.0202354	1.45139	2.0539	0	0.185941
26	0.735219	0.653528	0.0239107	0.592935	2.11638	0	0.257116
27	0.451535	0.401364	0.0493804	1.72747	10.4265	0	0.54254
28	0.0306426	0.0272379	0.00576509	0.154246	0.937515	0	0.0680285
29	0	0	0	0.0117453	0.0251533	0	0
30	0.288531	0.256472	0.659734	3.78275	5.73681	0	1.19331
31	0.10086	0.0896538	0.363364	1.45722	1.11638	0.00234013	0.338822
32	0.00664961	0.00591076	0.00250042	0.097841	0.236921	0	0
33	0.0741207	0.0658851	0.00375941	0.41891	0.765464	0	0.060434
34	0.205942	0.18306	0.016621	0.342949	0.881198	0	0.297237
35	0.223153	0.198358	0.22842	0.140819	0.281893	0	0.0158303
36	0.221574	0.196955	0.192777	2.11776	3.70812	0	0.386603
37	0.218382	0.194117	0.137599	0.380782	0.13363	0	0.262191

## Sheet: worksheets 3
	Directorate-General for Agriculture and Rural Development [39]									Statistics Portugal [29]
		Irrigation allocation							Irrigated crop		Irrigation demand (m3.ha-1)
Irrigated crop		Sprinkler (m3.ha-1)	Cannon (m3.ha-1)	Micro-sprinkler (m3.ha-1)	Drip (m3.ha-1)	Groundwater (m3.ha-1)			Maize	Maize	6177
Maize	Maize	9163	9163		8018	7546			Potato	Potato	7385
Potato	Potato	5722	5722	5007	5007	4712			Vineyards	Vineyards	2302
Vineyards	Vineyards	2607		2281	2281	2147			Olive groves	Olive groves	2259
Olive groves	Olive groves	3336.67		2919.33	2919.33	2747.67			Forages	Forages	8823
Forages	Forages	5115.17	5115.17			4212.5			Horticulture	Horticulture	5574
Horticulture	Pea	2623	2623		2295	2160			Fruit trees	Apple	5318
	Broad bean	3289	3289		2878	2709				Pear	5326
	Tomato	9009	9009		7883	7419				Peach	6367
	Chickpea	2887	2887	2526	2526	2378				Cherry trees	6481
	Pepper	8642	8642		7561	7117				Other fresh fruits	6927
	Sweet potato	7087	7087	6201	6201	5837				Citrus	7802
	Eggplant	9009		7883	7883	7419				Dry fruits	2501
	Other dried legumes	5255	5255		4598	4327				Average	5817.43
	Melon	7304	7304		6391	6015
	Bean	5255	5255		4598	4327
	Watermelon	5356	5356		4687	4411
	Melon melon				6391	6015
	Turnip	917	917		802	755
	Cucumber	6858	6858	6001	6001	5648
	Radish	2000	2000	1750	1750	1647
	Pumpkin	6858	6858	6001	6001	5648
	Lettuce	3098	3098	2710	2710	2551
	Garlic	7988	7988	6990	6990	6579
	Onion	7988	7988	6990	6990	6579
	Carrot	7772	7772	6800	6800	6400
	Courgette	6858	6858	6001	6001	5648
	Cabbage	6137	6137	5369	5369	5054
	Turnip greens	953				785
	Arugula	3098				2551
	Leek	3475	3475	3041	3041	2862
	Average	5404.83	5555.05	5251	5058.57	4513.64
Fruit trees	Fig	5681		4971	4971	4678
	Other dry fruits			7435	7435	6997
	Pear	7946		6952	6952	6543
	Peach	8279		7244	7244	6818
	Orange	6023		5270	5270	4960
	Lemon	6023		5270	5270	4960
	Apple	7946		6952	6952	6543
	Cherry			7244	7244	6818
	Plum	8279		7244	7244	6818
	Almond	6231		5452	5452	5132
	Chestnut			7435	7435	6997
	Walnut	8497		7435	7435	6997
	Other little fruits	6213		5437	5437	5117
	Other fresh fruits			6391	6391	6015
	Persimmon	8618		7541	7541	7097
	Arbutus unedo			5437	5437	5117
	Average	7248.73		6481.88	6481.88	6100.44

## Sheet: worksheets 4
	The scenario of increase of irrigated area (km2)
Sub Basin	Maize	Potato	Vineyards	Olives groves	Fruit trees	Forages	Horticulture
1	2.2609	2.2609	0.661388	0.916771	2.28962	0	1.81625
2	1.99864	1.99864	0.318272	0.869422	8.14925	0	2.79994
3	2.57885	2.57885	0.375044	2.16574	3.13617	0.052384	2.2103
4	0.0766305	0.0766305	0.0140334	0.194235	0.0316902	0	0.133097
5	0.529059	0.529059	0.385155	1.32288	1.23739	0	0.337264
6	2.42057	2.42057	0.3668	1.51262	11.3425	0.0341428	3.75722
7	1.38981	1.38981	0.916528	4.91324	11.0695	0.0291818	0.748134
8	1.07445	1.07445	1.32315	8.92016	7.56446	0.117661	1.02354
9	2.80025	2.80025	1.85323	1.30072	4.641	0.551325	1.79598
10	0.525846	0.525846	0.984994	0.585118	0.411662	0	0.545157
11	0.796757	0.796757	1.70133	12.9577	5.49132	0.0279502	2.10244
12	0	0	0	0.123955	0	0	0
13	0.136419	0.136419	0.303635	1.87714	0.523126	0	0.0135951
14	0.216213	0.216213	1.03693	0.496323	0.470411	0	0.441733
15	0.943163	0.943163	1.71344	24.1883	0.676916	0	1.19145
16	0	0	0	1.04061	0	0	0.217356
17	0.0547617	0.0547617	0.167748	2.06712	0.0331179	0	0.0072231
18	0.370532	0.370532	1.09257	1.21516	0.166095	0	0.0092814
19	0.503611	0.503611	0.719216	1.43754	0.103726	0	0.0901897
20	2.88632	2.88632	1.94492	17.5009	14.1473	0.0820769	2.16521
21	0.00259745	0.00259745	0	2.02917	0	0	0
22	0.816428	0.816428	0.325366	5.14474	0.589355	0	0.193902
23	2.66534	2.66534	2.56542	37.0819	16.4038	0.896309	2.92069
24	0.229813	0.229813	0.253123	10.8878	1.70649	0	0.11747
25	0.420987	0.420987	0.289078	20.7342	2.93414	0	0.371882
26	0.81691	0.81691	0.341582	8.4705	3.02341	0	0.514232
27	0.501705	0.501705	0.705435	24.6781	14.8949	0	1.08508
28	0.0340473	0.0340473	0.0823584	2.20351	1.33931	0	0.136057
29	0	0	0	0.16779	0.0359333	0	0
30	0.32059	0.32059	9.42478	54.0393	8.19544	0	2.38662
31	0.112067	0.112067	5.19092	20.8174	1.59483	0.0468026	0.677644
32	0.00738845	0.00738845	0.0357203	1.39773	0.338459	0	0
33	0.0823563	0.0823563	0.0537058	5.98443	1.09352	0	0.120868
34	0.228825	0.228825	0.237443	4.89927	1.25885	0	0.594473
35	0.247947	0.247947	3.26314	2.0117	0.402704	0	0.0316606
36	0.246194	0.246194	2.75395	30.2538	5.29732	0	0.773205
37	0.242647	0.242647	1.96571	5.43975	0.1909	0	0.524382

## Sheet: worksheets 5
	The scenario of projection to 2060 (increase of olive groves area) (km2)
Sub Basin	Maize	Potato	Vineyards	Olives groves	Orchards	Forages	Horticulture
1	2.03481	1.80872	0.0462971	0.782996	1.60274	0	0.908125
2	1.79877	1.59891	0.0222791	1.56516	5.70447	0	1.39997
3	2.32096	2.06308	0.0262531	2.83009	2.19532	0.0026192	1.10515
4	0.0689674	0.0613044	0.000982338	2.22609	0.0221831	0	0.0665485
5	0.476153	0.423247	0.0269609	2.59563	0.866173	0	0.168632
6	2.17852	1.93646	0.025676	2.30704	7.93977	0.00170714	1.87861
7	1.25083	1.11185	0.064157	7.46593	7.74866	0.00145909	0.374067
8	0.967009	0.859563	0.0926206	16.1817	5.29512	0.00588305	0.51177
9	2.52023	2.2402	0.129726	5.03669	3.2487	0.0275663	0.89799
10	0.473262	0.420677	0.0689496	1.15772	0.288163	0	0.272579
11	0.717081	0.637405	0.119093	25.8626	3.84393	0.00139751	1.05122
12	0	0	0	0.981799	0	0	0
13	0.122777	0.109135	0.0212545	3.38887	0.366188	0	0.00679755
14	0.194591	0.17297	0.0725851	0.989995	0.329287	0	0.220866
15	0.848847	0.754531	0.119941	37.8221	0.473841	0	0.595725
16	0	0	0	1.33823	0	0	0.108678
17	0.0492856	0.0438094	0.0117424	4.62632	0.0231825	0	0.00361155
18	0.333479	0.296426	0.0764799	3.50254	0.116266	0	0.0046407
19	0.45325	0.402889	0.0503451	3.28418	0.0726081	0	0.0450948
20	2.59769	2.30906	0.136144	25.9991	9.90314	0.00410385	1.08261
21	0.0023377	0.00207796	0	2.38778	0	0	0
22	0.734785	0.653142	0.0227756	9.28578	0.412548	0	0.096951
23	2.3988	2.13227	0.17958	52.1709	11.4826	0.0448155	1.46035
24	0.206831	0.18385	0.0177186	17.1023	1.19454	0	0.058735
25	0.378888	0.336789	0.0202354	26.8511	2.0539	0	0.185941
26	0.735219	0.653528	0.0239107	14.7658	2.11638	0	0.257116
27	0.451535	0.401364	0.0493804	44.5095	10.4265	0	0.54254
28	0.0306426	0.0272379	0.00576509	3.13866	0.937515	0	0.0680285
29	0	0	0	0	0.0251533	0	0
30	0.288531	0.256472	0.659734	76.0492	5.73681	0	1.19331
31	0.10086	0.0896538	0.363364	22.2896	1.11638	0.00234013	0.338822
32	0.00664961	0.00591076	0.00250042	2.82043	0.236921	0	0
33	0.0741207	0.0658851	0.00375941	9.79831	0.765464	0	0.060434
34	0.205942	0.18306	0.016621	7.10429	0.881198	0	0.297237
35	0.223153	0.198358	0.22842	2.52936	0.281893	0	0.0158303
36	0.221574	0.196955	0.192777	46.8787	3.70812	0	0.386603
37	0.218382	0.194117	0.137599	6.36692	0.13363	0	0.262191
